# Supplementary material for: Yield Performance, Resource-Use Efficiency, and Economic Profitability from Adopting Soybean-Based Cotton/Maize/Sugarcane Intercropping Systems Under Arid-Irrigated Conditions
Source: Plants (Basel). 2026 Jul 8;15(14):2111. doi: 10.3390/plants15142111 (PMC13416271; doi:10.3390/plants15142111)
Supplement: Supplementary file 1 [file plants-15-02111-s001.zip]

Archive with 1 entries (1 files):
- plants-4395300-supplementary.pdf
